# Supplementary material for: MAT2A-Mediated S-Adenosylmethionine Level in CD4+ T Cells Regulates HIV-1 Latent Infection
Source: Front Immunol. 2021 Sep 20;12:745784. doi: 10.3389/fimmu.2021.745784 (PMC8488394; doi:10.3389/fimmu.2021.745784)
Supplement: Supplementary Table 1 — SgRNA sequences. [file Table_1.xlsx]

## Sheet: Sheet1
Name	Target Sequence
sgNT	ACGGAGGCTAAGCGTCGCAA
CERS6 g1	AGAAGCCAAGCACGCTGACG
CERS6 g2	TGCCTCGTATTCCACAACCA
ENOSF1 g1	ATCAGTTTCTATGACGACAT
ENOSF1 g2	GTGCCCCAGAATGTCATCAG
MAT2A g1	CCTGATGCCAAAGTAGCTTG
MAT2A g2	GTGCAGTATATGCAGGATCG
MAT2A g3	TCATTCTCTAAAAGGTCCGA
MAT2A g4	ACCTACATGTGAATCATCGG
PIGT g1	AGGCGCAGAAGATCCCTGAG
PIGT g2	TCGGTGCAGACCACCTCCCG
ADCY6 g1	ATAGATCCCAAGCATCAGGG
ADCY6 g2	TTGGCCTGGCAACTTAACCG
GART g1	AGCTAGGTCATACTCTCCAG
GART g2	GTCTTCGGGAAGTACCTGAG
GGTLC2 g1	GAACAGGATCTCGCTGACCG
GGTLC2 g2	TTCTACACGCCGGTTGATGG
LPCAT3 g1	GCGCGTCAGAACAGGCGCTG
LPCAT3 g2	TGGTGCGGCCCATTAGTCGA
